# Supplementary material for: Insights in Nutrition to Optimize Type 1 Diabetes Therapy
Source: Nutrients. 2024 Oct 26;16(21):3639. doi: 10.3390/nu16213639 (PMC11547730; doi:10.3390/nu16213639)
Supplement: Supplementary file 1 [file nutrients-16-03639-s001.zip]

Archive with 1 entries (1 files):
- nutrients-3191950-supplementary.pdf
